# Supplementary material for: Phytosterols and Omega 3 Supplementation Exert Novel Regulatory Effects on Metabolic and Inflammatory Pathways: A Proteomic Study
Source: Nutrients. 2017 Jun 13;9(6):599. doi: 10.3390/nu9060599 (PMC5490578; doi:10.3390/nu9060599)
Supplement: Supplementary file 1 [file nutrients-09-00599-s001.zip]

Archive with 1 entries (1 files):
- nutrients-194804-supplementary.pdf
